# Supplementary material for: Acute Intake of Fructose Increases Arterial Pressure in Humans: A Meta-Analysis and Systematic Review
Source: Nutrients. 2024 Jan 10;16(2):219. doi: 10.3390/nu16020219 (PMC10818414; doi:10.3390/nu16020219)
Supplement: Supplementary file 1 [file nutrients-16-00219-s001.zip]

Archive with 1 entries (1 files):
- nutrients-2802261-supplementary.pdf
